# Supplementary material for: Human Serine Racemase Weakly Binds the Third PDZ Domain of PSD-95
Source: Int J Mol Sci. 2022 Apr 29;23(9):4959. doi: 10.3390/ijms23094959 (PMC9105370; doi:10.3390/ijms23094959)
Supplement: Supplementary file 1 [file ijms-23-04959-s001.zip]

Archive with 1 entries (1 files):
- ijms-1660271-supplementary.pdf
